# Supplementary material for: Silencing SHMT2 inhibits the progression of tongue squamous cell carcinoma through cell cycle regulation
Source: Cancer Cell Int. 2021 Apr 16;21:220. doi: 10.1186/s12935-021-01880-5 (PMC8052717; doi:10.1186/s12935-021-01880-5)
Supplement: Supplementary file 3 — Additional file 3. Genes enriched in tan module [file 12935_2021_1880_MOESM3_ESM.xls]

x
1	CDKN2B
2	HOXB9
3	MYO3B
4	TCAM1P
5	HOXA4
6	LAMB4
7	RPL39L
8	HPDL
9	LOC254559
10	SP8
11	DLL3
12	KREMEN2
13	CYP39A1
14	HOXA9
15	SOX6
16	C9orf150
17	FST
18	RIBC2
19	LQK1
20	ARL9
21	WNT10B
22	MNX1
23	FGFR4
24	HIST1H3G
25	MTL5
26	ZNF488
27	FAM86B1
28	KRT18
29	RDM1
30	MYLK4
31	C2orf48
32	ITPKA
33	HIST1H2BJ
34	GJA1
35	HCN2
36	KHK
37	EPHA4
38	HIST1H2BO
39	SASH1
40	ANK3
41	RPP25
42	FAM81A
43	VLDLR
44	CTNNAL1
45	C9orf140
46	ISL2
47	FBXO43
48	RAGE
49	MNS1
50	TEX19
51	ACCN2
52	ZNF323
53	CDCA7
54	CARD6
55	MAF
56	OR2B6
57	FAM64A
58	DYNLT3
59	AGMAT
60	RHEBL1
61	PCDHB14
62	LOC728554
63	HIST2H3C
64	PIF1
65	RAET1K
66	CHRNA5
67	PALMD
68	CDKN2C
69	C9orf100
70	SPC24
71	CITED2
72	PTTG2
73	PBK
74	KHDC1
75	MND1
76	RECQL4
77	C12orf24
78	FMO4
79	BIRC5
80	AURKB
81	E2F1
82	LDHB
83	MGC12982
84	C16orf75
85	IQUB
86	PLD1
87	PKN3
88	PLD6
89	GINS2
90	C16orf59
91	TRIP13
92	BHLHE40
93	CKS2
94	KIAA0649
95	PKMYT1
96	NUF2
97	JUN
98	SFXN2
99	CDC45
100	TFDP2
101	PRDM12
102	TMEM97
103	PSMC3IP
104	C21orf58
105	OIP5
106	EME1
107	CKS1B
108	CDC20
109	FAM72D
110	MLF1IP
111	RFC4
112	C17orf53
113	LOC81691
114	UBE2C
115	CDC25A
116	NDC80
117	KIAA0101
118	CDC25C
119	UBE2T
120	KIAA0513
121	SLC19A1
122	MYBL2
123	DEPDC1B
124	TROAP
125	NFKBIL2
126	ORC6L
127	CDT1
128	ENDOD1
129	GPCPD1
130	FOXD2
131	CCDC34
132	TYMS
133	MAD2L1
134	LOC100128191
135	HJURP
136	TK1
137	DSCC1
138	BID
139	FAM72B
140	CDKN3
141	RAD54B
142	SKA1
143	FAM54A
144	TRAIP
145	CDCA5
146	CHTF18
147	CCNB1
148	SIAE
149	ASF1B
150	PSRC1
151	HMGB2
152	RAD54L
153	CDCA3
154	C9orf117
155	LPPR2
156	POLE2
157	SAP30
158	FANCG
159	CENPH
