# Supplementary material for: Silencing SHMT2 inhibits the progression of tongue squamous cell carcinoma through cell cycle regulation
Source: Cancer Cell Int. 2021 Apr 16;21:220. doi: 10.1186/s12935-021-01880-5 (PMC8052717; doi:10.1186/s12935-021-01880-5)
Supplement: Supplementary file 4 — Additional file 4. Genes enriched in black module [file 12935_2021_1880_MOESM4_ESM.xls]

x
1	CALB1
2	IGF2BP3
3	PSPH
4	PRSS21
5	HOXB7
6	LEMD1
7	TPSB2
8	CPA3
9	KRT18
10	PADI3
11	BIK
12	ISM1
13	E2F7
14	TPSAB1
15	TPSAB1
16	PROSER2
17	HOXA10
18	KIT
19	MCM10
20	PLK1
21	OIP5
22	CXorf57
23	PROS1
24	HIST1H2BH
25	ANLN
26	FAM83D
27	CKAP2L
28	EPB41L3
29	CDKN3
30	FOXM1
31	PBK
32	CDC6
33	TOP2A
34	DEPDC1
35	BIRC5
36	SMC2
37	NEK2
38	PRIM2
39	LRP8
40	CDC20
41	CENPN
42	CENPA
43	KIF2C
44	GINS2
45	DTL
46	IQGAP3
47	BUB1
48	CENPW
49	TMEM97
50	UHRF1
51	CHEK1
52	HMMR
53	POLE2
54	NUF2
55	DLGAP5
56	FAM64A
57	KIF23
58	CDCA5
59	TPX2
60	CCNB1
61	RAD54B
62	KIF4A
63	GALNT14
64	C12orf54
65	PSRC1
66	UBE2T
67	CEP55
68	CITED2
69	SESN3
70	DDIAS
71	KIF20A
72	BLM
73	MELK
74	NEIL3
75	KIF14
76	TK1
77	CDCA8
78	CENPE
79	CCDC58
80	CDCA2
81	HPGDS
82	RAD51AP1
83	BIRC5
84	NCAPH
85	AURKB
86	DIAPH3
87	POMZP3
88	TTK
89	KIF18A
90	SPC25
91	NDC80
92	CASC5
93	ATP9A
94	BUB1B
95	FGD6
96	CDK1
97	HJURP
98	KIF11
99	LOC100506100
100	EXO1
101	WDHD1
102	MND1
103	MTFR2
104	FAM72A
105	PLK4
106	CENPF
107	PHF19
108	APITD1
109	CDC25C
110	NUSAP1
111	PRC1
112	ASPM
113	SPAG5
114	AURKA
115	LINC00467
116	CDC45
117	CDCA3
118	DEPDC1B
119	NDE1
120	GINS1
121	RNASEH2A
122	PDLIM2
123	MYBL2
124	CKS2
125	UBE2C
126	PAX3
127	SPDL1
128	ST3GAL6
129	BID
130	C1orf112
131	CENPI
132	C9orf40
133	TFRC
134	HIST1H2AG
135	MAD2L1
136	SHCBP1
137	KIAA0101
138	CDT1
139	MAP1LC3A
140	UBE2S
141	LOC728392
142	ATAD2
143	LOC728554
144	CCNB2
145	RRM2
146	SIAE
147	KNSTRN
148	MRRF
149	DUS4L
150	FANCI
151	RORA
152	MKI67
153	SKA1
154	TAF1A
155	TROAP
156	FAM210B
157	DSCC1
158	RFC3
159	NCAPG2
160	C16orf95
161	CENPA
162	LMNB2
163	PPAT
164	NCAPD2
165	TIPIN
166	PKMYT1
167	SUV39H2
168	NATD1
169	MAB21L1
170	VIT
171	AUNIP
172	MASTL
173	IAH1
174	KIF18B
175	PTTG1
176	RNFT1
177	HAUS6
178	LRR1
179	NCAPG
180	EFCAB11
181	LAMB4
182	HYLS1
183	VWA5A
184	LOC100507311
185	ZFX
186	RAD51
187	CCNA2
188	PRPF4
189	CHAC2
190	SUMF1
191	COQ3
192	CKS1B
193	RTN4IP1
194	CDC25B
195	WDR4
196	ADCYAP1
197	MRPL11
198	ZWILCH
199	MAGOHB
200	LSR
201	ZWINT
202	LOC100506691
203	CDK2AP2
204	FGD4
205	CST3
206	ZRANB3
207	SLC25A33
208	DARS2
209	TACC3
210	ERCC6L
211	ALG10
212	ODF2
213	LAGE3
214	PIAS2
215	ORC1
216	UTP15
217	SNRNP40
218	MCM4
219	CKAP2
220	YPEL2
221	STIL
222	FBXO5
223	EPS15L1
224	SMU1
225	HAUS7
226	SEPHS1
227	CMSS1
228	RP5-1085F17.3
229	FEN1
230	KCNQ5
231	MRE11A
232	GMNN
233	PPP3R1
234	H2AFX
235	EXOSC5
236	SLC18A2
237	TPGS2
238	NCBP1
239	STXBP5
240	LOC101928717
241	ADCY9
242	TTC28-AS1
243	SGSH
244	RPA3
245	TEX30
246	LRRC8D
247	GATA2
248	APOO
249	NR2F2-AS1
250	ASB13
251	POLA2
252	RPS6KA1
253	RACGAP1
254	CD320
255	VRK1
256	G2E3
257	THOC6
258	SLC25A19
259	NANP
260	METTL21A
261	NUDT1
262	DBF4
263	SAC3D1
264	LDHB
265	SERPINB6
266	CEP83
267	SRFBP1
268	CAT
269	HIATL2
270	PAICS
271	MID2
272	SNHG1
273	GTPBP10
274	TNFAIP8L1
275	RAD9A
276	JMY
277	SCN7A
278	STOML2
279	TRMT6
280	EXOSC3
281	BANF1
282	EMC9
283	ERCC8
284	APTX
285	MS4A2
286	COA1
287	INTS7
288	FAM60A
289	CIZ1
290	CDKN2AIPNL
291	PSMB7
292	MTFP1
293	TTC5
294	ZMYND19
295	PGP
296	ORC6
297	ALYREF
298	ASPSCR1
299	H2AFV
300	TIGD1
301	RP11-95D17.1
302	WRN
303	RECQL4
304	RANBP1
305	GPI
306	ELP4
307	METTL6
308	PSMG1
309	CHEK2
310	GEMIN4
311	PCCB
312	NFYA
313	HAUS7
314	MAGOH
315	MED27
316	NUP107
317	TFAM
318	GSTCD
319	PTPLAD1
320	PRPF18
321	NDUFAF5
322	TASP1
323	TMEM209
324	TRNAU1AP
325	DUS3L
326	MIR631
327	SLX4IP
328	MCM9
329	TACO1
330	SMYD5
331	NABP2
332	DTYMK
333	CAD
334	GTSE1
335	TCOF1
336	PFAS
337	HEATR5A
338	MIR1292
339	BCL2L12
340	LSM2
341	MRPS2
342	SURF2
343	EME1
344	COQ7
345	RFC2
346	SPC24
347	PRIM2
348	XRN2
349	E2F6
350	SEPT8
351	TSEN15
352	RFWD3
353	NUDT5
354	FXN
355	TAF1B
356	SIVA1
357	SMN1
358	CCDC159
359	LOC100506473
360	ZDHHC12
361	SNRNP25
362	MIR6741
363	ZNF398
364	EXOSC2
365	FPGS
366	FAXDC2
367	ZSCAN5A
368	PSMD5
369	POLE3
370	HNRNPF
371	TMEM106C
372	PRKDC
373	MAK16
374	DEF8
375	CKAP5
376	VPS26B
377	C10orf32
378	TOMM5
379	TUBB
380	PRMT1
381	SFXN1
382	GTF3C5
383	MTHFD1
384	DSTYK
385	NXT1
386	C6orf211
387	ZSWIM8
388	PDHX
389	SPRTN
390	RBM18
391	ZNF787
392	CENPL
393	C19orf48
394	DDX31
395	PTTG3P
396	ACTRT3
397	ELF4
398	NUP35
399	DNAJC9
400	CCDC138
401	DFFA
402	IFI16
403	SAE1
404	PARP2
405	KBTBD4
406	NUP188
407	HIATL1
408	TPI1
409	PALB2
410	URM1
411	CEP85
412	UQCC1
413	NDC1
414	LOC284926
415	SKA2
416	NUP37
417	MOB1A
418	SNRPB
419	DMAP1
420	UBL3
421	MRPL50
422	PATL1
423	PAM16
424	IKBKAP
425	QSOX2
426	ARL6IP1
427	NDUFA8
428	BAD
429	AGK
430	POLR2D
431	POLR3K
432	MRPL12
433	KIAA0232
434	BRMS1L
435	HSPE1
436	CBX1
437	ADH5
438	RAD50
439	ASB6
440	KIAA0355
441	MRPS9
442	TOMM22
443	HDGF
444	HAT1
445	RBBP5
446	MRPL38
447	SUPT16H
448	SLC50A1
449	CSE1L
450	GTF2E2
451	FAM122A
452	SECISBP2L
453	NUP205
454	DCTPP1
455	RAPH1
456	ADSS
457	TEX10
458	FN3KRP
459	NOTCH2
460	POGK
461	CAPRIN1
462	WDR5
463	ZNF670
464	ABR
465	PRPF38A
466	FOXO3
467	DDX20
468	MRPL22
469	CDK4
470	RFT1
471	DDX39A
472	SURF6
473	ANP32E
474	STX7
475	COQ6
476	KPNA2
477	PDRG1
478	LSM6
479	IDH3B
480	SLC1A5
481	RRP1
482	NAF1
483	MTPAP
484	RFC1
485	EXOSC9
486	FLAD1
487	RPP30
488	BEND3
489	MRPS35
490	LSM4
491	FAM8A1
492	MTF2
493	OGFOD2
494	KLHL12
495	FOXO3
496	VBP1
497	EXOSC8
498	KIF20B
499	GPR89A
500	OVGP1
501	NUP160
502	C12orf73
503	NIPSNAP1
504	SLC10A4
505	ZNF511
506	TTLL5
507	CPSF4
508	APEX1
509	C17orf75
510	MRPL18
511	HSPB11
512	PPIH
513	PAPOLG
514	DNAJC24
515	HMGXB4
516	ACD
517	OTUD6B
518	RAB2B
519	PRKCE
520	DNAJC2
521	ELP3
522	TBPL1
523	IARS
524	ZNF326
525	SET
526	APOLD1
527	PTBP3
